# Supplementary material for: The impact of asymmetrical gene expression on the development of spike morphology in Triticum aestivum
Source: IMetaOmics. 2025 Aug 27;2(3):e70047. doi: 10.1002/imo2.70047 (PMC12806133; doi:10.1002/imo2.70047)
Supplement: Supplementary file 2 — Table S1: Single cell data set quality. Table S2: Results of cell subpopulation classification. Table S3: Primer sequences for RNA in situ hybridization. Table S4: Transcriptome data for each period of wheat spike development. Table S5: qPCR primer sequences. [file IMO2-2-e70047-s002.xlsx]

## Sheet: S1
Table S1 Single cell data set quality
Sample	DR_JM	Root_AK58
Number of Reads	371653049	621980526
Valid Barcodes	0.975	-
Number of Cells	6564	6875
Mean Reads per Cell	56619	90470
before_filter_num	6564	-
after_filter_num	5989	-
pct	0.9124	-
before_filter_median_UMI_per_cell	5182	-
after_filter_median_UMI_per_cell	3878	-
before_filter_median_genes_per_cell	3064	-
after_filter_median_genes_per_cell	2505	-
Total Genes	87695	78763
Median UMI Counts per Cell	5182	5506
Reads Mapped Confidently to Genome	0.889	0.813

## Sheet: S2
Table S2 Results of cell subpopulation classification
Cluster	DR_JM
0	2227 (37.18%)
1	674 (11.25%)
2	487 (8.13%)
3	379 (6.33%)
4	398 (6.65%)
5	392 (6.55%)
6	361 (6.03%)
7	396 (6.61%)
8	301 (5.03%)
9	146 (2.44%)
10	126 (2.1%)
11	71 (1.19%)
12	31 (0.52%)
total	5989

## Sheet: S3
Table S3 Primer sequences for RNA in situ hybridization
Samples	Primer sequence
TraesCS6A02G063900-R Anti-sense	GAATTGTAATACGACTCACTATAGGGACACTCCTCCAAGAGAAGCTGATCG
TraesCS6A02G063900-F Anti-sense	GAAGCACCATCCATCCTAGCCAGG
TraesCS6A02G063900-R Sense	ACACTCCTCCAAGAGAAGCTGATCG
TraesCS6A02G063900-F Sense	GAATTGTAATACGACTCACTATAGGGGAAGCACCATCCATCCTAGCCAGG
TraesCS4D02G205000-R Anti-sense	GAATTGTAATACGACTCACTATAGGGCCTCGCCTCTCTCGCTGAACATCAT
TraesCS4D02G205000-F Anti-sense	TTCCTTCGGATCTCGTGCCACCAAG
TraesCS4D02G205000-R Sense	CCTCGCCTCTCTCGCTGAACATCAT
TraesCS4D02G205000-F Sense	GAATTGTAATACGACTCACTATAGGGTTCCTTCGGATCTCGTGCCACCAAG
TraesCS2A02G404800-R Anti-sense	GAATTGTAATACGACTCACTATAGGGGCCAGCAGCGATTGATAGCACACT
TraesCS2A02G404800-F Anti-sense	GCCGAGGACGATACTGACATGGATG
TraesCS2A02G404800-R Sense	GCCAGCAGCGATTGATAGCACACT
TraesCS2A02G404800-F Sense	GAATTGTAATACGACTCACTATAGGGGCCGAGGACGATACTGACATGGATG
TraesCS4A02G392300-R Anti-sense	GAATTGTAATACGACTCACTATAGGGTTCCTTCGGATCTCGTGCCACCAAG
TraesCS4A02G392300-F Anti-sense	CCTCGCCTCTCTCGCTGAACATCAT
TraesCS4A02G392300-R Sense	TTCCTTCGGATCTCGTGCCACCAAG
TraesCS4A02G392300-F Sense	GAATTGTAATACGACTCACTATAGGGCCTCGCCTCTCTCGCTGAACATCAT

## Sheet: S4
Table S4 Transcriptome data for each period of wheat spike development
Accession number	VE	EL	IM	DR	GP	FM	PP	AM	Ref.
PRJNA325489	√	√	√	√	√	√			https://www.ncbi.nlm.nih.gov/bioproject/?term=PRJNA325489
PRJNA383677				√		√		√	https://www.ncbi.nlm.nih.gov/bioproject/?term=PRJNA383677
PRJNA718695			√	√	√	√	√	√	https://www.ncbi.nlm.nih.gov/bioproject/?term=PRJNA718695
PRJNA668815 (leaf)				√			√		https://www.ncbi.nlm.nih.gov/bioproject/?term=PRJNA668815
Note: VE: vegetative stage; EL: elongation stage; IM: inflorescence meristem stage; DR: double-ridge stage; GP: glume primordium differentiation stage; FM: floral meristem stage PP: pistil primordium stage; AM: anther meristem stage

## Sheet: S5
Table S5 qPCR primer sequences
Samples	Primer sequence (5'-3')-F	Primer sequence (5'-3')-R
TraesCS3A02G221000	TGCTCAATCAGTGCCTTCGT	GATGAGGAAGCGAGTCGGAG
TraesCS3A02G522900	CTCATCGACCGAGGCTCTTC	GGGGATGGTATGCGAGAAGG
TraesCS2D02G555800	CTTGAACTACAGGCGAGCCA	GCAGTTTCCTCCGTGTGGTA
TraesCS4D02G100500	GATCGTCCGCATCCACTGAT	GAGCTCATGACTGCCTACCC
TraesCS1B02G393000	TGGACCTTCAAGCATCGCAT	CAACCGAAGTGCAGGCAAAA
TraesCS5D02G398800	GCACAGCTAACCCTTAGGCA	CATCCTTTGGTCAGGCGAGT
TraesCS5A02G009000	CTGCGTATTCCGCACTCTCA	GTTCCATCGCCTCCCAGAAT
TraesCS5D02G373600	AAGGAGGAATGCGTCACCTG	GTTGATGGCTTGGACTGGGA
TraesCS5D02G067400	GCACCTCAGTTCTTCCTGCT	CCGTGCCGATCGACTTCATA
TraesCS5D02G532800	CTGATGCGAAGGGTGTTCCT	ATTGGCAGCTGACCTCCATC
TraesCS2B02G506300	CCTCAACAGCAACCGGAGAT	AGCGAAGATGCACCAGTACC
TraesCS1D02G431700	GCCTTGCCGCGGAATTTTAT	CTTCTCGTCCTCCCCAAACC
TraesCS2B02G200800	CGTCTCCAGCACAAGCAAAC	TACGCCATTCTCGCCTTCAG
TraesCSU02G063600	TCCTCTCCGATGTCCCCATT	GAAGCCACGAGTGACCTTGA
TraesCS4A02G377300	TCAGACTGATAGCCGGTGGA	GGCTGGGTTGCCAGGATAAT
TraesCS7A02G476000	GATGGCCGTCAAGACTCCAA	AAACTGGTAGCCCTCCCAAC
TraesCS1A02G423100	CACCTGGAACTGGCAAGACA	AGCTGAACAATGCTCGGACA
TraesCS4D02G334800	CGACCAGACAGACGATCCTG	GAATAGGGCCTCCTGACGTG
TraesCS7A02G557400	GATTGGCCTGAGGTGACCAA	AAGAAGCTCCCTGACCATGC
TraesCS6B02G257800	GGCTCCGCAGAGAAGTAGAG	GACAAACACAGGTCCAAGCG
TraesCS2D02G018700	CACCCAGATGTGATGGCTGT	ACTTCAGCAAACCGACCCAA
TraesCS1A02G264300	GGACCACTGGAAGATGCACA	GAGCTCCATCTCCCTCATGC
TraesCS7D02G120500	GGACTTGGGCCCACTTAACA	TGCAGTTGTTGTTCCTTGCG
TraesCS6D02G211900	GATGGAGCAGCCAACCTGAA	CGTCTCGATCGCCGACTATT
TraesCS7A02G177700	AAGGCCGAGATGAAGAACGG	TCGACCTTGACGTGGAAGAC
TraesCS2A02G017500	CATACCAGCGTGTGCCTTTG	TGGAGGAGACGTGCCAGATA
TraesCS1B02G034200	CTGCGCAACTCAATCATCGG	CTCCTTGGCCTCCTTGATGG
TraesCS5D02G325900	CATGCGCTGCGCTATTCTTT	ATGATACGCTTGCTCGCCAT
TraesCS5B02G442000	TCCCGTGGTTCTCTTCTTGC	GGAGCTAAGTCGAGGTCGGA
TraesCS6B02G385800	CGCATGACAAAAGCACCACA	GCGATGATGATGAGGGAGCA
TraesCS3B02G322200	CCTCGGCGTCAAGAACTGAT	ACCAGCATATCAGGCAAGCA
TraesCS1D02G376800	GCTCACTCCAAACCACCTGA	TCTGCGTGCTCTTGTGTTCT
TraesCS7B02G398100	ACTCGTCTCCTTCAGGTGGA	ATCCCTAGCCCTGCATCAGA
TraesCS1B02G389900	GCCACCAAGAACACCACAAG	CCGTCGAAGCGGATCATGTA
TraesCS4B02G204400	GAAGGGCCGGAAGAAGAACA	CCTTGGAGGAGATGCCGATG
TraesCS2A02G397600	CGCCAAGTACATCGAGGAGA	TGATGAGCTTGCCCTTGGAG
TraesCS5B02G243500	CTCTCTCCATCCCAATCCC	CGTCACCGACTTCTTCCTG
TraesCSU02G218900	AGGTCTCGATTCTGCTAGGC	AGTTACACACCACACGCGAT
TraesCS1A02G287700	TCACCTGTTCTCCCATCTGT	GAATTTGCACGGTAAGACGA
TraesCS5A02G484800	ATGACCCGAGGCTTCTGTT	TGCCTCTTCGATTTCTTTCC
TraesCS2B02G411800	CACGGCTCCTCATTCATTC	CTGGAGTTCACGGGTGCTA
TraesCS2D02G391700	GATCGTTGCTGTGATCGTG	ATGTCCTCCTCCTGCTCCT
TraesCS7A02G134100	TTTGCCCGAACTCTGAACTG	ATCCCATTGCCGGTAGGTAG
TraesCS2A02G394500	AGGTGCCGCTCTACTCCTAC	CCTTCTGCTGGTGGTAATCC
TraesCS5A02G160500	TCACTCACTCCCGCATCTTC	GCTGGCTCTGCTCCTCACT
TraesCS4D02G020300	GAAAGAAGCAACCAGCAGA	GATGGCACTGAAGCATTGT
TraesCS1A02G035900	CATCAACTGTGCTTTTCCAG	GGAGTAGGGGTCACTTAGAGG
TraesCS1D02G242600	TATGAGCGAAGGAGGGAGA	GAGCAGGAAGCCAAACAAG
TraesCS4B02G245800	GTCGCCCTCATCATCTTCT	CTTCCTGTGAGTTGCAGTTG
TraesCS4B02G245700	GTCGCCCTCATCATCTTCT	GGTGTTGCTTCCTGTGAGTT
TraesCS7A02G101900	AGCAGTGATGGCAAGGTGT	TCAGGTAGCAAGGGTGGTG
TraesCS1B02G251900	CATCCTGCTCACCCTCATC	ACACAAGACATTGCCACTCTG
TraesCS7D02G095900	ACCTCAACGGCTACACCAG	GTCATACACCTCGCCATCAC
TraesCS1A02G332600	CGGTGTCTCAGTTCGTCTTCT	AATCGTCAAGGTTGTCTACGG
TraesCS5D02G276300	CGTGGATGGTGATGATACG	GGGGTGCTTGAACAGAGAA
